# Supplementary material for: SMetaS: A Sample Metadata Standardizer for Metabolomics
Source: Metabolites. 2023 Aug 12;13(8):941. doi: 10.3390/metabo13080941 (PMC10456726; doi:10.3390/metabo13080941)
Supplement: Supplementary file 1 [file metabolites-13-00941-s001.zip]

Archive with 1 entries (1 files):
- metabolites-2527816-supplementary.pdf
